# Supplementary material for: Utilizing protein structure to identify non-random somatic mutations
Source: BMC Bioinformatics. 2013 Jun 13;14:190. doi: 10.1186/1471-2105-14-190 (PMC3691676; doi:10.1186/1471-2105-14-190)
Supplement: Additional file 2 — Structure Files. A detailed list of which protein-structure combinations were used and what side-chains were selected. [file 1471-2105-14-190-S2.xlsx]

## Sheet: Instructions
ProteinStructureChain Tab Instructions
Column:	Meaning:
A	Protein Name
B	Uniprot Accession Number
C	Total Number of Mutations Pulled From COSMIC for that protein
D-LP	Structure % Side-chain
Note 1: for columns D-LP, the structure and side chain used are seperated by a "%" symbol
Note 2: All structures are obtained from the Protein Data Bank (PDB)
AnalyzedStructures Tab
Column:	Meaning:
A	Protein Name
B	Uniprot Access Number
C - LN	Structure % Side-Chain
Note 1: for columns C-LN, the structure and side chain used are seperated by a "%" symbol
Note 2: All structures are obtained from the Protein Data Bank (PDB)

## Sheet: ProteinStructureChain
Name	Uniprot	MutCount	Structure1	Structure2	Structure3	Structure4	Structure5	Structure6	Structure7	Structure8	Structure9	Structure10	Structure11	Structure12	Structure13	Structure14	Structure15	Structure16	Structure17	Structure18	Structure19	Structure20	Structure21	Structure22	Structure23	Structure24	Structure25	Structure26	Structure27	Structure28	Structure29	Structure30	Structure31	Structure32	Structure33	Structure34	Structure35	Structure36	Structure37	Structure38	Structure39	Structure40	Structure41	Structure42	Structure43	Structure44	Structure45	Structure46	Structure47
BRAF	P15056	76	3NY5%A	3PRI%A	3PSD%A	3PSB%A	4DBN%A	3C4C%A	4E4X%A	3SKC%A	1UWH%A	1UWJ%A	4E26%A	3C4D%A	2L05%A	3II5%A	3PPJ%A	3PPK%A	3TV6%A	3Q4C%A	3IDP%B	3D4Q%A	3Q96%A	3PRF%A	2FB8%A	3TV4%A
HRAS	P01112	10	421P%A	1JAI%A	1GNP%A	2CLC%X	2RGD%A	3L8Y%A	1Q21%A	1CRR%A	2RGG%A	2RGC%A	5P21%A	1NVU%Q	3K9N%A	1XCM%A	3I3S%R	1P2T%A	721P%A	2CL6%X	1CRQ%A	3RRY%A	1P2U%A	1P2S%A	2UZI%R	1CLU%A	1ZW6%A	2CE2%X	1GNR%A	621P%A	3LBN%A	3OIV%A	4EFN%A	1LF0%A	1XJ0%A	1BKD%R	2RGB%A	2C5L%A	1AA9%A	1LF5%A	4EFL%A	3LBH%A	2Q21%A	3KKN%A	3LBI%A	1AGP%A	521P%A	1XD2%A	2CL7%X
KRAS	P01116	149	4DSU%A	4DSO%A	3GFT%A	4DST%A	4DSN%A
NRAS	P01111	49	3CON%A
CTNNB1	P35222	13	1QZ7%A	3TX7%A	2GL7%A	3SL9%A	2Z6H%A	1P22%C	1TH1%A	1LUJ%A	1T08%A	1JPW%A	3SLA%A	1JDH%A	1G3J%A
FGFR3	P22607	3	1RY7%B
KIT	P10721	6	2EC8%A	3G0E%A	1PKG%A	3G0F%A	1T45%A	1T46%A	2VIF%P	2E9W%A
MET	P08581	5	3RHK%A	3I5N%A	3CTH%A	3U6I%A	3CTJ%A	3R7O%A	3QTI%A	3ZXZ%A	3U6H%A	3LQ8%A	3EFJ%A	3CCN%A	3CD8%A	3Q6W%A	3A4P%A	2WGJ%A	2RFS%A	2UZX%B	3Q6U%A	1SSL%A	3CE3%A	1R0P%A	2WD1%A	2UZY%B	3EFK%A	3C1X%A	2RFN%A	1SHY%B	3L8V%A	2WKM%A	3F66%A	3ZZE%A	3F82%A	1R1W%A
PDGFRA	P16234	6
PIK3CA	P42336	96	2ENQ%A	3HHM%A	2RD0%A	3HIZ%A
PTEN	P60484	8	2KYL%B	1D5R%A
RB1	P06400	5	1O9K%A	2QDJ%A	2R7G%A	1GH6%B	1GUX%A	2AZE%C	1H25%E	1AD6%A	3POM%A	3N5U%C
RET	P07949	3	2IVU%A	2X2K%A	2IVT%A	2IVS%A	2IVV%A	2X2U%A	2X2L%A	2X2M%A
SMARCB1	Q12824	3
ABL2	P42684	5	2ECD%A	3ULR%C	2XYN%A	3GVU%A	3HMI%A	2KK1%A
ACVR1	Q04771	3	3H9R%A	3Q4U%A	3MTF%A	4DYM%A	3OOM%A
ALK	Q9UM73	5	2XBA%A	2KUP%B	2YT2%A	3AOX%A	2YS5%B	2XB7%A	2YHV%A	2KUQ%A	3LCT%A	4DCE%A	3L9P%A	3LCS%A
CDK15	Q96Q40	3
AMHR2	Q16671	3
ATM	Q13315	21
ATR	Q13535	6
AXL	P30530	3	2C5D%C
BMPR2	Q13873	4	3G2F%A
BMX	P51813	3	3SXR%A	2EKX%A	2YS2%A	3SXS%A
BUB1B	O60566	3	2WVI%A	3SI5%A
CAMK4	Q16566	3	2W4O%A
CIT	O14578	10
CDK12	Q9NYV4	7
DAPK3	O43293	3	1YRP%A	3BQR%A	3BHY%A	2J90%A
DCLK1	O15075	3	1UF0%A	1MFW%A	1MG4%A
DYRK1B	Q9Y463	3
EGFR	P00533	8	1YY9%A	2ITX%A	3IKA%A	2ITV%A	1XKK%A	2GS2%A	2GS7%A	3OP0%C	3QWQ%A	2KS1%B	2RFD%A	3B2V%A	2ITY%A	1IVO%A	2JIT%A	1M17%A	2ITQ%A	1Z9I%A	2EB2%A	3POZ%A	3OB2%A	3B2U%A	2ITP%A	2EB3%A	2JIU%A	3VJN%A	1MOX%A	3BEL%A	3VJO%A	2ITT%A	2ITO%A	3UG1%A	3P0Y%A	1M14%A	2J6M%A	3GT8%B	2ITU%A	2J5F%A	2ITW%A	2RFE%A	3LZB%A	3GOP%A	3UG2%A	2ITZ%A	3C09%A	2ITN%A	2J5E%A
EPHA1	P21709	4	2K1K%A	2K1L%A	3KKA%A	3HIL%A
EPHA3	P29320	6	2GSF%A	3FY2%A	3FXX%A
EPHA7	Q15375	11	3H8M%A	3DKO%A	2REI%A
EPHA8	P29322	3	1X5L%A	1UCV%A	3KUL%A
EPHB1	P54762	3	2EAO%A	2DJS%A
ERBB4	Q15303	4	3BBT%B	2R4B%A	2AHX%A	3U2P%A	2L2T%A	2LCX%A	3BBW%B	3BCE%A
ERN1	O75460	3	3P23%A
FER	P16591	3	2KK6%A
FLT1	P17948	3	3HNG%A	1FLT%X	1QTY%X	1RV6%X	1QSV%A	1QSZ%A	2XAC%C
FLT4	P35916	3
MTOR	P42345	6	1AUE%A	1FAP%B	2FAP%B	4FAP%B	1NSG%B	2NPU%A	3FAP%B	2GAQ%A
FRK	P42685	3
GUCY2C	P25092	5
INSRR	P14616	4
INSR	P06213	3	3BU5%A	3EKK%A	3EKN%A	1GAG%A	3BU6%A	2HR7%A	3LOH%E	2DTG%E	3BU3%A	2AUH%A	2Z8C%A	1P14%A	2B4S%B	3ETA%A	1I44%A	1IRK%A	1IR3%A	1RQQ%A
IRAK1	P51617	3
IRAK3	Q9Y616	3
ITK	Q08881	9	2YUQ%A	3MJ2%A	3QGW%A	3V5L%A	1SM2%A	1SNX%A	3QGY%A	3MIY%A	3V8T%A	1SNU%A	2E6I%A	3T9T%A	3MJ1%A	3V8W%A	3V5J%A
ITPKB	P27987	3
KDR	P35968	3	3CPC%A	2XIR%A	3S37%X	3B8Q%A	3DTW%A	3CP9%A	3CPB%A	2RL5%A	2X1X%R	2X1W%L	3BE2%A	1VR2%A	1Y6A%A	3VHE%A	3B8R%A	1YWN%A	3U6J%A	3C7Q%A	3KVQ%A	2P2H%A	3EFL%A	2QU5%A	2OH4%A	3S36%X	2QU6%A	3CJF%A	3EWH%A	3S35%X	2P2I%A	3CJG%A	1Y6B%A	3VNT%A
BRSK1	Q8TDC3	4
MAP2K4	P45985	6	3ALO%A	3ALN%A
MAP3K10	Q02779	3	2RF0%A
MAP3K4	Q9Y6R4	4
MAP3K7	O43318	3	2EVA%A
MAP4K3	Q8IVH8	3
MAST1	Q9Y2H9	5	3PS4%A
MAST2	Q6P0Q8	6	2KQF%A	2KYL%A
MELK	Q14680	3
MERTK	Q12866	3	3BPR%A	2DBJ%A	3BRB%A	2P0C%A
DCLK2	Q8N568	3
MUSK	O15146	3
MYLK2	Q9H1R3	3
MYLK	Q15746	5	2CQV%A	2YR3%A
MYO3A	Q8NEV4	6
MYO3B	Q8WXR4	3
NEK1	Q96PY6	3	4APC%A
NEK4	P51957	3
NTRK1	P04629	4	1WWW%X	1HE7%A	1WWA%X	2IFG%A
NTRK3	Q16288	6	3V5Q%A	1WWC%A
PAK3	O75914	5
PAK7	Q9P286	4	2F57%A
CDK17	Q00537	3
PRKAA2	P54646	4	2YZA%A	2H6D%A	3AQV%A
PRKCA	P17252	3	3IW4%A	2ELI%A	4DNL%A
PRKCH	P24723	3	3TXO%A
PRKCI	P41743	3	3A8X%A	1ZRZ%A	1VD2%A	3A8W%A	1WMH%A
PKN1	Q16512	5	1URF%A	2RMK%B	1CXZ%B
PRKD1	Q15139	4
PRKD3	O94806	3	2D9Z%A
EIF2AK2	P19525	4	2A1A%B	2A19%B	1QU6%A
WNK1	Q9H4A3	5
WNK3	Q9BYP7	5
WNK4	Q96J92	5	2V3S%C
PTK7	Q13308	3
RAGE	Q9UQ07	3
RIPK1	Q13546	5
RNASEL	Q05823	3	1WDY%A
ROR1	Q01973	9
ROR2	Q01974	4	3ZZW%A
ROS1	P08922	5
RPS6KA2	Q15349	3
RPS6KB2	Q9UBS0	3
RYK	P34925	3
AURKC	Q9UQB9	3
STK31	Q9BXU1	4
STK38	Q15208	3
TAF1	P21675	10	3AAD%A	3UV5%A	3UV4%A	1EQF%A
TEK	Q02763	5	2P4I%A	2GY7%B	2OO8%X	3L8P%A	1FVR%A	2OSC%A	2WQB%A	2GY5%A	3BEA%A
TESK2	Q96S53	3
TGFBR2	P37173	3	3KFD%E	2PJY%B	1KTZ%B	1M9Z%A	1PLO%A
TIF1	P04720	3
TNIK	Q9UKE5	4	2X7F%A
TP53	P04637	505	3SAK%A	3D06%A	1PET%A	3D08%A	2B3G%B	1SAL%A	2J1W%A	2BIM%A	3TG5%B	4AGO%A	1YCS%A	3Q06%A	2J1X%A	1SAK%A	2XWR%A	3D07%A	4AGL%A	2J0Z%A	1UOL%A	2BIO%A	1KZY%A	3D0A%A	4AGN%A	2BIP%A	2J10%A	2ATA%A	3KZ8%A	3D05%A	1TSR%A	1GZH%A	1H26%E	3TS8%A	1OLH%A	3IGK%A	1SAF%A	2AC0%A	2X0W%A	1C26%A	3Q05%A	1OLG%A	2WGX%A	2X0V%A	2J11%A	2GS0%B	2QVQ%A	2J1Z%A	2OCJ%A
TRPM7	Q96QT4	4
TRRAP	Q9Y4A5	12
PRKDC	P78527	12
PASK	Q96RG2	6	1LL8%A	3DLS%A
OBSCN	Q96AA2	6	1V1C%A
NOTCH1	P46531	3	3NBN%B	2HE0%A	3ETO%A	1PB5%A	2F8Y%A	3I08%A	3V79%K	1TOZ%A	2F8X%K	1YYH%A	3L95%X	2VJ3%A
APC	P25054	6	3RL7%G	1DEB%A	3QHE%A	1T08%C	3AU3%A	1TH1%C	1V18%B	3RL8%F	1M5I%A	3T7U%A	2RQU%B
CDH1	P12830	5	3FF7%A	2OMX%B	2O72%A	1O6S%B	3FF8%A	2OMT%B	2OMY%B	2OMV%B	2OMZ%B	2OMU%B
PTCH1	Q13635	4
TRIO	O75962	11	2NZ8%B	1NTY%A
PER3	P56645	3
C1orf127	Q8N9H9	3
MTHFR	P42898	3
SPOCD1	Q6ZMY3	5
IQCC	Q4KMZ1	3
CSMD2	Q7Z408	3
EIF2C3	Q9H9G7	3
MACF1	Q96PK2	10
YBX1	P67809	3
PCSK9	Q8NBP7	3	3GCW%P	2XTJ%A	2QTW%A	2W2M%A	2W2P%P	2P4E%P	2W2O%P	3P5C%P	2W2N%P	3M0C%A	3BPS%P	3GCX%P	3P5B%P	3SQO%A	2W2Q%P	3H42%A
IL12RB2	Q99665	3
LRRC7	Q96NW7	10
WDR63	Q8IWG1	3
LRRC8C	Q8TDW0	3
ABCA4	P78363	5
S1PR1	P21453	4	3V2Y%A	3V2W%A
CELSR2	Q9HCU4	4
SLC16A4	O15374	3
KCNA3	P22001	4
OVGP1	Q12889	3
ADORA3	P33765	4
MOV10	Q9HCE1	3
PHTF1	Q9UMS5	3
TTF2	Q9UNY4	3
ANKRD35	Q8N283	4
FMO5	P49326	4
SV2A	Q7L0J3	3
ECM1	Q16610	3
POGZ	Q7Z3K3	5	2E72%A
PGLYRP3	Q96LB9	5	2APH%A	1SK4%A	1SK3%A	1TWQ%A
UBAP2L	Q14157	3
ADAR	P55265	4	1XMK%A	3IRR%A	3F23%A	2GXB%A	2ACJ%A	3IRQ%D	3F21%A	1QBJ%A	3F22%A	1QGP%A	2L54%A
SCAMP3	O14828	3
NES	P48681	4
CD5L	O43866	3
ATP1A2	P50993	3
F11R	Q9Y624	3	1NBQ%A	3EOY%G	3TSZ%B
ATF6	P18850	3
F5	P12259	4	3S9C%B	1CZS%A	1CZT%A	3P70%M	3P6Z%C	1CZV%A
SELE	P16581	3	1G1T%A	1ESL%A
FAM5B	Q9C0B6	3
FAM20B	O75063	3
NCF2	P19878	3	1WM5%A	1OEY%A	1K4U%S	2DMO%A	1HH8%A	1E96%B
FAM129A	Q9BZQ8	4
CRB1	P82279	8
CACNA1S	Q13698	5	2VAY%B
CNTN2	Q02246	4	2OM5%A
IRF6	O14896	3
KCTD3	Q9Y597	3
USH2A	O75445	19
IARS2	Q9NSE4	3
GNPAT	O15228	4
ACTN2	P35609	3	1QUU%A	1H8B%A	1HCI%A
CHRM3	P20309	4
KMO	O15229	3
PLD5	Q8N7P1	5
ZNF238	Q99592	3
ZNF496	Q96IT1	3
LPIN1	Q14693	3
NBAS	A2RRP1	4
KCNS3	Q9BQ31	4
SDC1	P18827	4
APOB	P04114	9
OTOF	Q9HC10	6
LCLAT1	Q6UWP7	3
LHCGR	P22888	6
FSHR	P23945	5	1XWD%C
NRXN1	P58400	3
EFEMP1	Q12805	4
ETAA1	Q9NY74	4
GMCL1	Q8NEA9	3
CLEC4F	Q8N1N0	5
DYSF	O75923	3
SEMA4F	O95754	3
LRRTM1	Q86UE6	3
SNRNP200	O75643	5
CNGA3	Q16281	4	3SWY%A
SLC20A1	Q8WUM9	3
SAP130	Q9H0E3	5
LCT	P09848	5
LRP1B	Q9NZR2	11
DPP4	P27487	4	3Q0T%A	3OPM%A	1NU6%A	2IIV%A	2OPH%A	3HAB%A	2AJL%I	1N1M%A	2OQV%A	2RGU%A	2I78%A	1R9N%A	2OGZ%A	3O95%A	1R9M%A	2JID%A	3CCB%A	2OQI%A	3SWW%A	3F8S%A	2OLE%A	3G0B%A	1WCY%A	2QTB%A	1NU8%A	3HAC%A	1X70%A	3KWF%A	2G63%A	3KWJ%A	3C43%A	3G0D%A	2RIP%A	3CCC%A	2IIT%A	2OAG%A	1U8E%A	2QJR%A	2BGR%A	3EIO%A	4A5S%A	3Q8W%A	3BJM%A	2G5T%A	3G0C%A	2BGN%A	3QBJ%A
KCNH7	Q9NS40	4
CSRNP3	Q8WYN3	3
LRP2	P98164	16
PPIG	Q13427	3	2GW2%A	2WFI%A	2WFJ%A
ZNF804A	Q7Z570	5
COL3A1	P02461	4	2V53%B
PGAP1	Q75T13	4
ALS2CR12	Q96Q35	3
MAP2	P11137	7
CPS1	P31327	3	2YVQ%A
TNS1	Q9HBL0	3
TUBA4A	P68366	4
SCG2	P13521	3
CNTN6	Q9UQ52	3
SEC13	P55735	3	3BG1%A	3BG0%A
GOLGA4	Q13439	3	1R4A%E	1UPT%B
NKTR	P30414	3	2HE9%A
HHATL	Q9HCP6	4
COL7A1	Q02388	3
CELSR3	Q9NYQ7	5
DAG1	Q14118	4
BSN	Q9UPA5	7
RBM6	P78332	3
FLNB	O75369	3	2EEB%A	2WA5%A	2EED%A	2EE9%A	2E9J%A	2E9I%A	2DIC%A	2EEA%A	2DMC%A	2EEC%A	2DIA%A	2DLG%A	2WA7%A	2DJ4%A	3FER%A	2DIB%A	2DI9%A	2WA6%A	2DMB%A	2DI8%A	2EE6%A
HTR1F	P30939	3
GPR128	Q96K78	3
DZIP3	Q86Y13	4
ATG3	Q9NT62	3
C3orf30	Q96M34	3
GTF2E1	P29083	3	2RNR%A	2JTX%A	1VD4%A	2RNQ%A
GOLGB1	Q14789	7
CASR	P41180	5
WDR5B	Q86VZ2	3
DTX3L	Q8TDB6	3	3PG6%A
ADCY5	O95622	5
OSBPL11	Q9BXB4	3	2D9X%A
PODXL2	Q9NZ53	3
TF	P02787	3	3S9N%C	1FQE%A	2O7U%B	3V89%B	1BTJ%A	2HAU%A	1JQF%A	2HAV%A	1FQF%A	1OQH%A	2O84%X	1A8E%A	1DTG%A	1N7X%A	1N7W%A	3FGS%A	1SUV%C	1A8F%A	3S9L%C	3QYT%A	1BP5%A	3VE1%B	1OQG%A	3V83%A	1N84%A	1RYO%A	3SKP%A	3S9M%C	1D3K%A	1D4N%A	1B3E%A	3V8X%B
SLCO2A1	Q92959	3	3MRR%P
XRN1	Q8IZH2	4
AGTR1	P30556	3
HPS3	Q969F9	3
P2RY13	Q9BPV8	3
IGSF10	Q6WRI0	5
SI	P14410	10	3LPP%A	3LPO%A
SLITRK3	O94933	5
EIF2B5	Q13144	4	3JUI%A
LRRC15	Q8TF66	3
EVC2	Q86UK5	3
SLIT2	O94813	5	2WFH%A	2V9S%A	2V70%A	2V9T%B
TLR6	Q9Y2C9	3
EXOC1	Q9NV70	3
AMBN	Q9NP70	3
ENAM	Q9NRM1	3
AFM	P43652	4
PPBP	P02775	3	1TVX%A	1NAP%A	1F9P%A
WDFY3	Q8IZQ1	3
MMRN1	Q13201	3
GRID2	O43424	3
UNC5C	O95185	3
MTTP	P55157	3
NDST3	O95803	3
TRPC3	Q13507	3
CLGN	O14967	3
LRBA	P50851	5	1T77%A
FGA	P02671	3	1N86%A	1FZE%A	1RE3%A	2OYI%A	2XNY%A	1FZD%A	1RF0%A	1LTJ%A	2Q9I%A	2H43%A	1RF1%A	1RE4%A	2A45%G	3BVH%A	3HUS%A	3GHG%A	1FZA%A	1FZG%A	1LT9%A	1FZC%A	2HLO%A	2Z4E%A	1N8E%A	1FZB%A	2XNX%A	1BBR%F	3H32%A	1FZF%A	2FFD%A	2HOD%A	2HPC%A	3E1I%A	3AT0%B	2OYH%A
GLRA3	O75311	3
WDR17	Q8IZU2	4
CCT5	P48643	4
DNAH5	Q8TE73	14
CDH18	Q13634	3
CDH10	Q9Y6N8	5
CDH9	Q9ULB4	4
CDH6	P55285	4
TARS	P26639	3	1WWT%A
AGXT2	Q9BYV1	3
IL7R	P16871	3	3DI3%B	3DI2%B	3UP1%A
HCN1	O60741	5
GCNT4	Q9P109	3
ZFYVE16	Q7Z3T8	4	3T7L%A
KCNN2	Q9H2S1	3
PCDHB2	Q9Y5E7	3
PCDHB3	Q9Y5E6	3
PCDHB7	Q9Y5E2	3
PCDHB10	Q9UN67	4
PCDHB11	Q9Y5F2	3
PCDHB15	Q9Y5E8	3
PCDHGC4	Q9Y5F7	3
PCDHGC5	Q9Y5F6	4
FAT2	Q9NYQ8	4
GABRA6	Q16445	6
SLIT3	O75094	3
DOCK2	Q92608	4	3A98%A	2RQR%A	2YIN%A	3B13%A
ZNF354A	O60765	3
DSP	P15924	4	3R6N%A	1LM5%A	1LM7%A
ERVFRD-1	P60508	4	1Y4M%A
HIST1H3B	P68431	3	3AZM%A	3AZF%A	2L75%B	3AFA%A	3U5N%C	3AZI%A	2CV5%A	3AZH%A	3AZJ%A	3O35%D	3AZL%A	3O37%E	3AZG%A	3O34%B	3AYW%A	2UXN%E	3KMT%G	3AZN%A	3U5O%I	3A1B%A	3AZE%A	3AZK%A
HIST1H2BH	Q93079	7
MAS1L	P35410	5
HLA-G	P17693	3	3CDG%P	1YDP%A	3CII%C	2DYP%A	3BZE%P	2D31%A
DDX39B	Q13838	3	1XTK%A	1T5I%A	1XTI%A	1XTJ%A	1T6N%A
VPS52	Q8N1B4	4
FRS3	O43559	3	2YT2%A	2KUP%A	2YS5%A	2KUQ%A
PRPH2	P23942	4
CUL9	Q8IWT3	6	2JUF%A
GPR115	Q8IZF3	4
PKHD1	Q8TCZ9	10
MLIP	Q5VWP3	4
TINAG	Q9UJW2	3
HCRTR2	O43614	3
COL9A1	P20849	3	2UUR%A
KCNQ5	Q9NR82	5
HTR1E	P28566	3
MDN1	Q9NU22	11
MANEA	Q5SRI9	3
KLHL32	Q96NJ5	3
SIM1	P81133	4
ASCC3	Q8N3C0	5
POPDC3	Q9HBV1	3
GJA1	P17302	3
LAMA2	P24043	8
VNN1	O95497	3
SLC2A12	Q8TD20	3
IYD	Q6PHW0	3
SYNE1	Q8NF91	14
IGF2R	P11717	3	2CNJ%D	2V5O%A	2V5P%A	1GP0%A	1GP3%A	1E6F%A	2V5N%A	1GQB%A
PDE10A	Q9Y233	5	2OUV%A	3SNI%A	3UI7%A	4AEL%A	2OUP%A	2OUU%A	2OUN%A	4DDL%A	2OUY%A	3SNL%A	2OUS%A	2OUQ%A	2Y0J%A	3UUO%A	2WEY%A	4DFF%A	3SN7%A	2OUR%A	2ZMF%A
GPNMB	Q14956	4
ANLN	Q9NQW6	3	2Y7B%A
GPR141	Q7Z602	3
SUMF2	Q8NBJ7	3	1Y4J%A
BAZ1B	Q9UIG0	4	1F62%A
MAGI2	Q86UL8	3	1UEQ%A	1UJV%A	1WFV%A	1UEP%A	1UEW%A
CACNA2D1	P54289	5
ZNF804B	A4D1E1	3
DYNC1I1	O14576	4
ZKSCAN5	Q9Y2L8	3	2EON%A	2YTG%A	2EN3%A	2EOO%A	2EOM%A	2YSO%A	2EM5%A	2EMZ%A	2EMM%A
CUX1	P39880	4
PMPCB	O75439	4
SLC26A3	P40879	4
LAMB1	P07942	6
CFTR	P13569	3	1XMI%A	2PZF%A	2BBO%A	2BBS%A	2PZE%A	2PZG%A	1XMJ%A	2BBT%A	3GD7%A
CTTNBP2	Q8WZ74	3
IQUB	Q8NA54	3
GRM8	O00222	4
EXOC4	Q96A65	4
CHRM2	P08172	4	3UON%A
TRPV5	Q9NQA5	4
CNTNAP2	Q9UHC6	9
HTR5A	P47898	3
MYOM2	P54296	3
TEX15	Q9BXT5	6
SNTG1	Q9NSN8	3
ST18	O60284	4	2CS8%A
OPRK1	P41145	3	4DJH%A
RP1	P56715	6
CYP7B1	O75881	3
SLCO5A1	Q9H2Y9	3
CNGB3	Q9NQW8	4
CDH17	Q12864	4
PLEKHF2	Q9H8W4	3
SDC2	P34741	3
ADCY8	P40145	4
KCNK9	Q9NPC2	3	3P1O%P
CYP11B1	P15538	3
ZNF16	P17020	4
SLC24A2	Q9UI40	3
ELAVL2	Q12926	3
C9orf72	Q96LT7	3
UBAP2	Q5T6F2	3
UNC13B	O14795	3
CCIN	Q13939	3
ZBTB5	O15062	3
TRPM3	Q9HCF6	4
TMC1	Q8TDI8	3
PCSK5	Q92824	4
VPS13A	Q96RL7	3
CTSL1	P07711	3	1ICF%A	3H8B%A	3H89%A	3OF9%A	1CS8%A	2XU3%A	2XU5%A	2XU1%A	2YJC%A	3K24%A	2YJB%A	3BC3%A	3HWN%A	2YJ9%A	3HHA%A	2YJ8%A	3KSE%A	2NQD%B	1MHW%A	2XU4%A	2YJ2%A	3OF8%A	2VHS%A	3IV2%A	1CJL%A	3H8C%A
GRIN3A	Q8TCU5	4
ABCA1	O95477	4
DFNB31	Q9P202	4	1UFX%A	1UF1%A	1UEZ%A
TNC	P24821	4	1TEN%A	2RBL%A	2RB8%A
PAPPA	Q13219	4
TLR4	O00206	7	3ULA%A	3UL7%A	2Z65%A	3FXI%A	2Z66%A	2Z62%A	3UL8%A	2Z63%A
ZBTB43	O43298	3	2CSH%A
CIZ1	Q9ULV3	4
SPTAN1	Q13813	6	2FOT%C	3F31%A	3FB2%A
SETX	Q7Z333	3
COL5A1	P20908	3
CUBN	O60494	5	3KQ4%B
ARMC4	Q5T2S8	4
SVIL	O95425	4	2K6M%S	2K6N%A
ZEB1	P37275	3	2E19%A
KIF5B	P33176	3	1MKJ%A	1BG2%A
NRP1	O14786	5	3I97%A	4DEQ%A	2QQM%A	1KEX%A	2QQI%A	2QQN%A
ZNF25	P17030	3
BMS1	Q14692	3
PCDH15	Q96QU1	7
ANK3	Q12955	5
LRRTM3	Q86VH5	3
CCAR1	Q8IX12	7
MYST4	Q8WYB5	5
IDE	P14735	3	2WC0%A	2JG4%A	3QZ2%A	3E4A%A	2YB3%A	3N56%A	3CWW%A	3HGZ%A	2WK3%A	2WBY%A	3H44%A	3E50%A	3OFI%A	2G47%A	3N57%A
CYP2C18	P33260	3	2H6P%C
CYP2C19	P33261	4
TLL2	Q9Y6L7	3
SLIT1	O75093	4
PKD2L1	Q9P0L9	3	3TE3%A
GBF1	Q92538	5
COL17A1	Q9UMD9	3
SORCS3	Q9UPU3	3
NRAP	Q86VF7	5
SEC23IP	Q9Y6Y8	4
MKI67	P46013	5	1R21%A	2AFF%A
UBQLN3	Q9H347	3	1WX7%A	2DAH%A	1YQB%A
CCKBR	P32239	6
OR6A2	O95222	4
ZNF215	Q9UL58	3
CTR9	Q6PD62	4
BBOX1	O75936	4	3N6W%A	3MS5%A	3O2G%A
KIF18A	Q8NI77	3	3LRE%A
AGBL2	Q5U5Z8	3
FAM111A	Q96PZ2	3
TAF6L	Q9Y6J9	3
PACS1	Q6VY07	4
MTL5	Q9Y4I5	3
TYR	P14679	3
NOX4	Q9NPH5	3
EXPH5	Q8NEV8	3
DSCAML1	Q8TD84	3	1VA9%A
SORL1	Q92673	3	2DM4%A
NTM	Q9P121	4
PRMT8	Q9NR22	3
CD163L1	Q9NR16	6
CD163	Q86VB7	7
SLCO1C1	Q9NYB5	5
SLCO1B1	Q9Y6L6	4
ST8SIA1	Q92185	3
PRICKLE1	Q96MT3	3
LIMA1	Q9UHB6	3
KRT6B	P04259	4
HOXC6	P09630	3
PMEL	P40967	3	1TVH%C	1TVB%C
TIMELESS	Q9UNS1	3
LRP1	Q07954	9	1CR8%A	2KNY%A	2FYL%B	1J8E%A	1D2L%A	2FYJ%A	2KNX%A
STAC3	Q96MF2	3	2DB6%A
KIF5A	Q12840	3
CRY1	Q16526	3
SSH1	Q8WYL5	4
RBM19	Q9Y4C8	3	2DGW%A
TBX5	Q99593	4	2X6U%A	2X6V%A
B3GNT4	Q9C0J1	4
TMEM132D	Q14C87	7
PIWIL1	Q96J94	4	3O6E%X	3O7V%X	2L5D%A	2L5C%A	3O3I%X
GOLGA3	Q08378	3
TUBA3C	Q13748	3
PARP4	Q9UKK3	4
PABPC3	Q9H361	3	2D9P%A
MTMR6	Q9Y217	3	2YF0%A
TRPC4	Q9UBN4	4
PCDH20	Q8N6Y1	5
GPC5	P78333	3
TEP1	Q99973	5
MYH7	P12883	5	3DTP%A	4DB1%A	2FXM%A	2FXO%A
CHMP4A	Q9BY43	3
SEC23A	Q15436	4	2YRD%A	3EFO%A	3EGX%A	2YRC%A	2NUT%A	3EG9%A	3EGD%A	2NUP%A
PNN	Q9H307	3
LRFN5	Q96NI6	5
DLGAP5	Q15398	3
EXDL2	Q9NVH0	3
SIPA1L1	O43166	3
C14orf43	Q6PJG2	3
NRXN3	Q9Y4C0	3
C14orf102	Q9H7Z3	3
CPSF2	Q9P2I0	3
BDKRB1	P46663	4
DYNC1H1	Q14204	5
TUBGCP5	Q96RT8	3
CYFIP1	Q7L576	4	3P8C%A
OCA2	Q04671	3
SPG11	Q96JI7	3
B2M	P61769	3	2P5E%B	1HLA%M	3UTS%B	3MRG%B	2X89%D	3QFD%B	3KPQ%B	1A1M%B	3VFW%B	3BXN%B	1ZSD%B	3C9N%B	1JGD%B	3KPM%B	1PY4%A	1AGB%B	2H26%B	3OXR%B	3DBX%B	3MRM%B	1MI5%B	2BCK%B	3DX6%B	3HG1%B	1DUY%B	3UTT%B	1XZ0%B	3MGO%B	3LKS%B	1ZHK%B	2X4N%B	2FZ3%B	1M05%B	3QDA%A	3KYO%B	3MRD%B	1A9E%B	2NW3%B	3VFV%B	3I6L%E	3O3A%B	3GSW%B	3O3E%B	3HPJ%B	1YPZ%B	3CZF%B	3FQN%B
SLC28A2	O43868	5
SLC27A2	O14975	3
DMXL2	Q8TDJ6	6
VPS13C	Q709C8	8
CILP	O75339	5
HCN4	Q9Y3Q4	4	3OTF%A	3U11%A
BNC1	Q01954	4
IQGAP1	P46940	4	1X0H%A	3FAY%A	3I6X%A
IFT140	Q96RY7	3
ABCA3	Q99758	3
XYLT1	Q86Y38	5
CD19	P15391	3
ABCC12	Q96J65	3
ABCC11	Q96J66	4
SALL1	Q9NSC2	5
CDH8	P55286	3
EDC4	Q6P2E9	3
CDH3	P22223	3
ZFHX3	Q15911	5	2DA1%A	2DA3%A	2DA2%A
DNAAF1	Q8NEP3	3
MYH10	P35580	3
MYH8	P13535	4
MYH4	Q9Y623	10
MYH1	P12882	8
MYH2	Q9UKX2	8
MYH3	P11055	4
DNAH9	Q9NYC9	5
ZNF624	Q9P2J8	3
KCNJ12	Q14500	4
SYNRG	Q9UMZ2	3
MPO	P05164	3	3F9P%A	1DNW%A	1DNU%A	1D7W%A	3ZS0%A	1D5L%A	4DL1%A	1MHL%A	3ZS1%A	1D2V%A	1CXP%A
ABCA9	Q8IUA7	5
ABCA6	Q8N139	4
EPB41L3	Q9Y2J2	5	3BIN%A	2HE7%A
MC2R	Q01718	3
MIB1	Q86YT6	3
OSBPL1A	Q9BXW6	4
CDH2	P19022	5
DSG1	Q02413	3
DSG4	Q86SJ6	4
TRAPPC8	Q9Y2L5	4
DCC	P43146	4	2ED8%A	3AU4%B	2EDB%A	2EDE%A	2ED7%A	2ED9%A	2EDD%A
WDR7	Q9Y4E6	3
CPLX4	Q7Z7G2	3
DSEL	Q8IZU8	4
FBN3	Q75N90	7
COL5A3	P25940	7
EMR3	Q9BY15	5
TMEM59L	Q9UK28	3
NCAN	O14594	4
CD22	P20273	4
ZNF585B	Q52M93	3
FCGBP	Q9Y6R7	6
CYP2A13	Q16696	3	2P85%A	3T3S%A
ZNF285	Q96NJ3	3
SIGLEC12	Q96PQ1	4
ZNF615	Q8N8J6	5
PEG3	Q9GZU2	6
ZNF132	P52740	3
TMC2	Q8TDI7	3
VPS16	Q9H269	5
PROKR2	Q8NFJ6	6
HAO1	Q9UJM8	3	2RDT%A	2W0U%A	2RDU%A	2NZL%A	2RDW%A
BTBD3	Q9Y2F9	3
PCSK2	P16519	3
C20orf185	P59826	3
GSS	P48637	3	2HGS%A
CEP250	Q9BV73	3
RBM12	Q9NTZ6	3	2CPY%A	2DNN%A	2EK1%A	2EK6%A	1WEL%A
PHF20	Q9BVI0	4	3Q1J%A	3SD4%A	3QII%A
TTI1	O43156	4
RIMS4	Q9H426	3
CDH22	Q9UJ99	3
SYCP2	Q9BX26	4
CDH4	P55283	3
DIDO1	Q9BTC0	9
YTHDF1	Q9BYJ9	3
MYT1	Q01538	4
TMPRSS15	P98073	6	4DGJ%A
GCFC1	Q9Y5B6	3
GART	P22102	3	1RBZ%A	1RC0%A	2V9Y%A	1RBQ%A	1MEJ%A	1ZLY%A	1MEO%A	1RBY%A	1NJS%A	1RC1%A	1RBM%A	1MEN%A	2QK4%A	1ZLX%A
SON	P18583	6
DGCR8	Q8WYQ5	3	1X47%A	3LE4%A	2YT4%A
SEC14L3	Q9UDX4	3
TOM1	O60784	3	1ELK%A	1WRD%A
WBP2NL	Q6ICG8	4
PKDREJ	Q9NTG1	4
CAMTA1	Q9Y6Y1	5
HSPG2	P98160	3	3SH4%A	3SH5%A
SZT2	Q5T011	3
SGIP1	Q9BQI5	3
GJA8	P48165	3
FLG	P20930	12
KPRP	Q5T749	3
PGLYRP4	Q96LB8	4
OR10J3	Q5JRS4	3
HMCN1	Q96RW7	12
ZBTB41	Q5SVQ8	4
KIF14	Q15058	3
LYST	Q99698	8
HEATR1	Q9H583	5
FMN2	Q9NZ56	6	2YLE%B	3R7G%B
OR2M2	Q96R28	3
LARP4B	Q92615	3	3PTH%B
SFMBT2	Q5VUG0	3	1WJR%A
C10orf113	Q5VZT2	3
KIAA1217	Q5T5P2	4
GPR158	Q5T848	4
PPYR1	P50391	3
ARID5B	Q14865	3	1IG6%A	2OEH%A
KIAA1274	Q9ULE6	3
CRTAC1	Q9NQ79	3
CCDC147	Q5T655	3
LGR4	Q9BXB1	5
TTC17	Q96AE7	3
F2	P00734	3	1ZRB%A	2ZIQ%L	1LHD%L	2ZHQ%L	3JZ1%A	1AE8%L	1HXE%L	2AFQ%A	1T4V%L	2CF9%H	3EGK%L	1C4V%1	1H8D%L	2PGQ%A	3RML%L	2HPP%L	1KTS%A	3BEI%A	1HAI%L	1T4U%L	2ZHW%L	1WBG%A	1A3E%L	3P70%A	1NRN%L	1C5L%L	2BXT%H	1MU8%A	2R2M%A	1YPK%L	3BIU%L	1UVS%L	2JH0%C	2BDY%A	1THR%L	1YPM%L	1YPG%L	1GJ4%L	1DIT%L	2ANK%H	1B7X%A	2HNT%L	2HGT%L	2CN0%H	2PKS%A	1Z71%A	1QJ6%A
OR5D16	Q8NGK9	3
OR8H3	Q8N146	3
OR5T3	Q8NGG3	3
OR8K1	Q8NGG5	3
OR9Q2	Q8NGE9	3
OR5B2	Q96R09	3
DAGLA	Q9Y4D2	3
EPS8	Q12929	4	2E8M%A
PDE3A	Q14432	3
ARID2	Q68CP9	8
NCKAP1L	P55160	5
OR10A7	Q8NGE5	3
FGD6	Q6ZV73	4
STAB2	Q8WWQ8	11
ACACB	O00763	5	3JRX%A	3JRW%A	3GLK%A	3GID%A	2KCC%A	3FF6%A
RPH3A	Q9Y2J0	3
ZNF605	Q86T29	3
ATP12A	P54707	4
FREM2	Q5SZK8	6
UTP14C	Q5TAP6	3
MYO16	Q9Y6X6	5
RALGAPA1	Q6GYQ0	3
C14orf37	Q86TY3	3
PLA2G4F	Q68DD2	3
ZFP106	Q9H2Y7	4
TLN2	Q9Y4G6	3
GLCE	O94923	3
ADCY9	O60503	4
ITGAL	P20701	3	3BQM%B	3EOB%I	3HI6%A	1DGQ%A	1XDD%A	1MQA%A	3E2M%A	2ICA%A	1LFA%A	1MJN%A	3BN3%A	1CQP%A	1XDG%A	1ZOP%A	1MQ8%B	1RD4%A	1MQ9%A	3F78%A	3M6F%A	1T0P%A	3BQN%B	1XUO%A	2K8O%A	3EOA%I	3F74%A	3TCX%B	1ZON%A	2O7N%A	1ZOO%A
ZNF267	Q14586	3
KIAA0100	Q14667	4
SUPT6H	Q7KZ85	5
KIF2B	Q8N4N8	4
RNF213	Q63HN8	6
LAMA1	P25391	7
ADNP2	Q6IQ32	3
C3	P01024	3	2GOX%A	1C3D%A	3D5S%A	2WII%A	2XWJ%A	3OED%A	1GHQ%A	2WY7%A	2WY8%A	3OXU%A	2WIN%A	2XQW%A	3NMS%A	2ICE%A	2HR0%A	2I07%A	2XWB%A	2ICF%A	3OHX%A	3L3O%A	3L5N%A	3G6J%A	2QKI%A	2A73%A	3D5R%A	3T4A%A	3RJ3%A	1W2S%A	2NOJ%A	2A74%A
MAN2B1	O00754	3
ZNF536	O15090	6
ANKRD27	Q96NW4	3
NPHS1	O60500	3
RYR1	P21817	7
ZNF222	Q9UK12	3
ZNF224	Q9NZL3	3	2EM0%A	2EQ4%A	2EOR%A	2YSP%A	2EM6%A	2EN1%A	2YTH%A	2ENC%A	2EM9%A	2ENA%A	2ELY%A	2EM7%A	2EN8%A	2EM8%A	2EOQ%A	2ELZ%A
ZNF235	Q14590	3
ZNF582	Q96NG8	3
ZIM2	Q9NZV7	3
PKP4	Q99569	3
FAP	Q12884	3	1Z68%A
FASTKD1	Q53R41	3
PDE11A	Q9HCR9	4
FAM171B	Q6P995	6
COL5A2	P05997	3
SF3B1	O75533	51	3LQV%P	2F9J%P	2FHO%A	2F9D%P
ABCA12	Q86UK0	7
TRIP12	Q14669	3
GIGYF2	Q6Y7W6	4
COL6A3	P12111	4	1KTH%A	1KUN%A	1KNT%A	2KNT%A
C20orf26	Q8NHU2	3
ATP9A	O75110	4
LTN1	O94822	3
SLC5A3	P53794	3
PCNT	O95613	5
PIWIL3	Q7Z3Z3	4
ZBED4	O75132	4
LMCD1	Q9NZU5	3
SLC4A7	Q9Y6M7	3
SCN10A	Q9Y5Y9	4
MAP4	P27816	3
CNTN3	Q9P232	3	1WJ3%A
OR5H2	Q8NGV7	3
COPG	Q9Y678	3	1R4X%A
CPB1	P15086	3	1ZLI%A	1KWM%A
ATP11B	Q9Y2G3	4
CPN2	P22792	3
APOD	P05090	3	2HZQ%A	2HZR%A
PDE6B	P35913	3
MAN2B2	Q9Y2E5	3
DHX15	O43143	3
TBC1D1	Q86TI0	3	3QYE%A
CEP135	Q66GS9	3
GPRIN3	Q6ZVF9	3
BANK1	Q8NDB2	3
SYNPO2	Q9UMS6	3
PDZD2	O15018	5
IQGAP2	Q13576	5	3IEZ%A	4EZA%A
FBN2	P35556	6
PCDHA2	Q9Y5H9	3
PCDHA3	Q9Y5H8	3
PCDHA4	Q9UN74	4
CDHR2	Q9BYE9	3
RREB1	Q92766	4
SCAND3	Q6R2W3	3
ZNF311	Q5JNZ3	3
TDRD6	O60522	4
RWDD1	Q9H446	4	2EBM%A
THEMIS	Q8N1K5	3
UTRN	P46939	4	1BHD%A	1QAG%A
ADCY1	Q08828	3
PKD1L1	Q8TDX9	6
COBL	O75128	4
ZNF713	Q8N859	3
SAMD9	Q5K651	3
ZKSCAN1	P17029	4
KEL	P23276	3
SLC7A2	P52569	3
RB1CC1	Q8TDY2	3
ASPH	Q12797	3	3RCQ%A
KCNQ3	O43525	3
TG	P01266	7
RUSC2	Q8N2Y8	3
TBC1D2	Q9BYX2	4	2DHK%A
COL15A1	P39059	5	3N3F%A
PALM2-AKAP2	Q9Y2D5	4
INADL	Q8NI35	3	2DLU%A	1VF6%A	2DM8%A	2EHR%A	2D92%A	2DB5%A	2DMZ%A	2DAZ%A
ODAM	A1E959	3
ADCY2	Q08462	5
ZNF277	Q9NRM2	3
FAM135B	Q49AJ0	5
KIAA0020	Q15397	3
ANKRD30A	Q9BXX3	9
DLG5	Q8TDM6	3	1UIT%A
TRPM1	Q7Z4N2	4
GP2	P55259	4
TNRC6A	Q8NDV7	3
SRCAP	Q6ZRS2	3
PRAMEF12	O95522	3
COL16A1	Q07092	6
ELTD1	Q9HBW9	3
COL24A1	Q17RW2	3
NUP210L	Q5VU65	5
SPTA1	P02549	4	1OWA%A	3LBX%A
PAPPA2	Q9BXP8	7
KIAA1614	Q5VZ46	3
MIA3	Q5JRA6	7
C10orf18	Q5VWN6	3
INSC	Q1MX18	3	3SF4%D
IGSF22	Q8N9C0	3
KCNA4	P22459	3
QSER1	Q2KHR3	4
ACCSL	Q4AC99	3
OR8U1	Q8NH10	5
RNF169	Q8NCN4	3
DLG2	Q15700	3	2BYG%A	2HE2%A
KRT6A	P02538	3
CUX2	O14529	4	1WH8%A	1X2L%A	1WH6%A
GCN1L1	Q92616	3
TMEM132B	Q14DG7	7
ATP8A2	Q9NTI2	3
FRY	Q5TBA9	5
PDS5B	Q9NTI5	3
TBC1D4	O60343	3	3QYB%A
MYO5C	Q9NQX4	6
GPR179	Q6PRD1	4
RTTN	Q86VV8	3
ZNF236	Q9UL36	5
CPAMD8	Q8IZJ3	4
LILRB1	Q8NHL6	3	1G0X%A	1UFU%A	1VDG%A	1P7Q%D	3D2U%D	1UGN%A
KIR3DL1	P43629	4	3VH8%G
XIRP2	A4UGR9	7
SGOL2	Q562F6	3
COL4A4	P53420	3
SAMSN1	Q9NSI8	3	2KEA%A
NCAM2	O15394	4	2XY2%A	2XY1%A	2KBG%A	2VAJ%A	2V5T%A	2XYC%A	2JLL%A	2WIM%A	2DOC%A
MORC3	Q14149	4
DSCAM	O60469	6
MYH15	Q9Y2K3	5
STXBP5L	Q9Y2K9	6
ZBTB38	Q8NAP3	5
GPR149	Q86SP6	6
COL25A1	Q9BXS0	3
KIAA1109	Q2LD37	9
PRDM9	Q9NQV7	4
FAM184A	Q8NB25	3
HIVEP2	P31629	3
TNS3	Q68CZ2	3
ZNF479	Q96JC4	3
DENND2A	Q9ULE3	3
CSPP1	Q1MSJ5	3
FER1L6	Q2WGJ9	8
AKT1	P31749	5	2UVM%A	3CQW%A	2UZS%A	3QKM%A	3QKL%A	3QKK%A	1UNR%A	2UZR%A	3OW4%A	1UNP%A	1H10%A	3CQU%A	1UNQ%A	3O96%A
[truncated: 278 more columns]

## Sheet: AnalyzedStructures
Name	Uniprot	Structure1	Structure2	Structure3	Structure4	Structure5	Structure6	Structure7	Structure8	Structure9	Structure10	Structure11	Structure12	Structure13	Structure14	Structure15	Structure16	Structure17	Structure18	Structure19	Structure20	Structure21	Structure22	Structure23	Structure24	Structure25	Structure26	Structure27	Structure28	Structure29	Structure30	Structure31	Structure32	Structure33	Structure34	Structure35	Structure36	Structure37	Structure38	Structure39	Structure40	Structure41	Structure42	Structure43	Structure44	Structure45	Structure46	Structure47	Structure48
ABL2	P42684	2ECD%A	2XYN%A	3GVU%A	3HMI%A
ACACB	O00763	3GID%A	3GLK%A	3JRW%A	3JRX%A
ACTN2	P35609	1HCI%A	1QUU%A
ACVR1	Q04771	3H9R%A	3MTF%A	3OOM%A	3Q4U%A	4DYM%A
ADAR	P55265	1XMK%A
AKT1	P31749	1H10%A	1UNP%A	1UNQ%A	1UNR%A	2UVM%A	2UZR%A	2UZS%A	3O96%A
ANLN	Q9NQW6	2Y7B%A
APC	P25054	3AU3%A	3QHE%A	3T7U%A
APOD	P05090	2HZQ%A	2HZR%A
B2M	P61769	1A1M%B	1A1N%B	1A1O%B	1A6Z%B	1A9B%B	1A9E%B	1AGB%B	1AGC%B	1AGD%B	1AGE%B	1AGF%B	1AKJ%B	1AO7%B	1B0G%B	1B0R%B	1BD2%B	1C16%B	1CE6%B	1CG9%B	1DE4%B	1DUY%B	1DUZ%B	1EFX%B	1EXU%B	1HHG%B	1HHH%B	1HHI%B	1HHJ%B	1HHK%B	1HLA%M	1HSA%B	1I1F%B	1I1Y%B	1I4F%B	1IM3%B	1IM9%B	1JF1%B	1JGD%B	1JGE%B	1JHT%B	1JNJ%A	1K5N%B	1KPR%B	1LDS%A	1LP9%B	1M05%B	1MHE%B	1MI5%B
BBOX1	O75936	3MS5%A	3N6W%A	3O2G%A
BMPR2	Q13873	3G2F%A
BMX	P51813	2EKX%A	3SXR%A	3SXS%A
BRAF	P15056	1UWH%A	1UWJ%A	2FB8%A	3C4C%A	3C4D%A	3D4Q%A	3IDP%B	3II5%A	3PPJ%A	3PPK%A	3PRF%A	3PRI%A	3PSB%A	3PSD%A	3Q4C%A	3Q96%A	3SKC%A	3TV4%A	3TV6%A	4DBN%A	4E26%A	4E4X%A
BUB1B	O60566	2WVI%A
CAMK4	Q16566	2W4O%A
CDH1	P12830	2O72%A
CHRM2	P08172	3UON%A
CNGA3	Q16281	3SWY%A
COL9A1	P20849	2UUR%A
CPB1	P15086	1KWM%A	1ZLI%A
CTNNB1	P35222	1P22%C	1QZ7%A
CTSL1	P07711	1CJL%A	1CS8%A	1ICF%A	1MHW%A	2NQD%B	2VHS%A	2XU1%A	2XU3%A	2XU4%A	2XU5%A	2YJ2%A	2YJ8%A	2YJ9%A	2YJB%A	2YJC%A	3BC3%A	3H89%A	3H8B%A	3H8C%A	3HHA%A	3HWN%A	3IV2%A	3K24%A	3KSE%A	3OF8%A	3OF9%A
CUBN	O60494	3KQ4%B
CUL9	Q8IWT3	2JUF%A
CUX2	O14529	1WH8%A
CYFIP1	Q7L576	3P8C%A
CYP2A13	Q16696	2P85%A	3T3S%A
CYP2C18	P33260	2H6P%C
DAPK3	O43293	1YRP%A	2J90%A	3BHY%A	3BQR%A
DCC	P43146	2ED7%A	2ED8%A
DCLK1	O15075	1MFW%A	1MG4%A	1UF0%A
DDX39B	Q13838	1XTI%A	1XTJ%A	1XTK%A
DFNB31	Q9P202	1UEZ%A	1UF1%A	1UFX%A
DOCK2	Q92608	2YIN%A	3B13%A
DPP4	P27487	1J2E%A	1N1M%A	1NU6%A	1NU8%A	1PFQ%A	1R9M%A	1R9N%A	1RWQ%A	1TK3%A	1TKR%A	1U8E%A	1W1I%A	1WCY%A	1X70%A	2AJL%I	2BGN%A	2BGR%A	2BUB%A	2FJP%A	2G5P%A	2G5T%A	2G63%A	2I03%A	2I78%A	2IIT%A	2IIV%A	2JID%A	2OAG%A	2OGZ%A	2OLE%A	2ONC%A	2OPH%A	2OQI%A	2OQV%A	2P8S%A	2QJR%A	2QKY%A	2QOE%A	2QT9%A	2QTB%A	2RGU%A	2RIP%A	3BJM%A	3C43%A	3C45%A	3CCB%A	3CCC%A	3D4L%A
DSP	P15924	1LM7%A
EGFR	P00533	1IVO%A	1M14%A	1M17%A	1MOX%A	1XKK%A	1YY9%A	1Z9I%A	2EB2%A	2EB3%A	2GS2%A	2GS7%A	2ITN%A	2ITO%A	2ITP%A	2ITQ%A	2ITT%A	2ITU%A	2ITV%A	2ITW%A	2ITX%A	2ITY%A	2ITZ%A	2J5E%A	2J5F%A	2J6M%A	2JIT%A	2JIU%A	2JIV%A	2RF9%A	2RFD%A	2RFE%A	2RGP%A	3B2V%A	3BEL%A	3GOP%A	3GT8%B	3IKA%A	3LZB%A	3NJP%A	3POZ%A	3QWQ%A	3UG1%A	3UG2%A	3VJN%A	3VJO%A
EIF2AK2	P19525	1QU6%A	2A19%B	2A1A%B
EIF2B5	Q13144	3JUI%A
EPB41L3	Q9Y2J2	2HE7%A	3BIN%A
EPHA1	P21709	3HIL%A	3KKA%A
EPHA3	P29320	2GSF%A	3FXX%A	3FY2%A
EPHA7	Q15375	2REI%A	3DKO%A	3H8M%A
EPHA8	P29322	3KUL%A
ERBB4	Q15303	2AHX%A	2R4B%A	3BBT%B	3BBW%B	3BCE%A	3U2P%A
ERN1	O75460	3P23%A
F11R	Q9Y624	1NBQ%A	3EOY%G
F2	P00734	1D6W%A	1D9I%A	1DOJ%A	1EOJ%A	1EOL%A	1G37%A	1HAG%E	1JWT%A	1MH0%A	1NM6%A	1NT1%A	1NU9%A	1SL3%A	1TA2%A	1TA6%A	1VZQ%H	1W7G%H	1XM1%A	1Z71%A	1ZGI%A	1ZGV%A	1ZRB%A	2ANK%H	2ANM%H	2BDY%A	2BVR%H	2BVS%H	2BVX%H	2BXT%H	2BXU%H	2CF8%H	2CF9%H	2CN0%H	2V3H%H	2V3O%H	3C1K%A	3NXP%A	3QLP%H	3SQE%E	3SQH%E
F5	P12259	1CZS%A	1CZT%A	1CZV%A
FAP	Q12884	1Z68%A
FER	P16591	2KK6%A
FGA	P02671	1FZD%A
FGFR3	P22607	1RY7%B
FLNB	O75369	2DIB%A	2EEA%A
FLT1	P17948	1FLT%X	1QSV%A	1QSZ%A	1QTY%X	1RV6%X	2XAC%C	3HNG%A
FRS3	O43559	2KUP%A	2KUQ%A	2YS5%A	2YT2%A
FSHR	P23945	1XWD%C
GART	P22102	2QK4%A	2V9Y%A
GSS	P48637	2HGS%A
GTF2E1	P29083	1VD4%A
HAO1	Q9UJM8	2NZL%A	2RDT%A	2RDU%A	2RDW%A	2W0U%A
HCN4	Q9Y3Q4	3OTF%A	3U11%A
HIST1H3B	P68431	2CV5%A	3A1B%A	3AFA%A	3AYW%A	3AZE%A	3AZF%A	3AZG%A	3AZH%A	3AZI%A	3AZJ%A	3AZK%A	3AZL%A	3AZM%A	3AZN%A
HLA-G	P17693	1YDP%A	2D31%A	2DYP%A
HRAS	P01112	121P%A	1AA9%A	1AGP%A	1BKD%R	1CLU%A	1CRP%A	1CRQ%A	1CRR%A	1CTQ%A	1GNP%A	1GNQ%A	1GNR%A	1IAQ%A	1IOZ%A	1JAH%A	1JAI%A	1K8R%A	1LF0%A	1LF5%A	1LFD%B	1NVU%Q	1NVV%Q	1NVW%Q	1NVX%Q	1P2S%A	1P2T%A	1P2U%A	1P2V%A	1PLJ%A	1PLK%A	1PLL%A	1Q21%A	1QRA%A	1RVD%A	1WQ1%R	1XCM%A	1XD2%A	1XJ0%A	1ZVQ%A	1ZW6%A	221P%A	2C5L%A	2CE2%X	2CL0%X	2CL6%X	2CL7%X	2CLC%X	2CLD%X
IDE	P14735	2G47%A	2JG4%A	2WBY%A	2WC0%A	2WK3%A	2YB3%A	3CWW%A	3E4A%A	3E50%A	3H44%A	3HGZ%A	3N56%A	3N57%A	3OFI%A	3QZ2%A
IGF2R	P11717	2V5O%A	2V5P%A
IL7R	P16871	3DI2%B	3DI3%B	3UP1%A
INADL	Q8NI35	1VF6%A	2EHR%A
INSR	P06213	1GAG%A	1I44%A	1IR3%A	1IRK%A	1P14%A	1RQQ%A	2AUH%A	2B4S%B	2DTG%E	2HR7%A	2Z8C%A	3BU3%A	3BU5%A	3BU6%A	3EKK%A	3EKN%A	3ETA%A	3LOH%E
IQGAP1	P46940	3FAY%A
ITK	Q08881	1SM2%A	1SNU%A	1SNX%A	2E6I%A	2YUQ%A	3MIY%A	3MJ1%A	3MJ2%A	3QGW%A	3QGY%A	3T9T%A	3V5J%A	3V5L%A	3V8T%A	3V8W%A
KDR	P35968	2X1W%L	2X1X%R	3S35%X	3S36%X	3S37%X
KIF18A	Q8NI77	3LRE%A
KIF5B	P33176	1BG2%A	1MKJ%A
KIR3DL1	P43629	3VH8%G
KIT	P10721	1PKG%A	1T45%A	1T46%A	3G0E%A	3G0F%A
KRAS	P01116	3GFT%A	4DSN%A	4DSO%A	4DST%A	4DSU%A
LRBA	P50851	1T77%A
MAGI2	Q86UL8	1UJV%A
MAP2K4	P45985	3ALN%A	3ALO%A
MAP3K7	O43318	2EVA%A
MERTK	Q12866	2DBJ%A	2P0C%A	3BPR%A	3BRB%A
MET	P08581	1SHY%B	2UZX%B	2UZY%B
MTMR6	Q9Y217	2YF0%A
MYH7	P12883	3DTP%A	4DB1%A
NCAM2	O15394	2JLL%A	2KBG%A	2VAJ%A	2WIM%A	2XY1%A	2XY2%A	2XYC%A
NCF2	P19878	1E96%B	1HH8%A	1WM5%A
NEK1	Q96PY6	4APC%A
NKTR	P30414	2HE9%A
NOTCH1	P46531	1TOZ%A	2VJ3%A
NRAS	P01111	3CON%A
NRP1	O14786	1KEX%A	2QQI%A	2QQM%A	2QQN%A	3I97%A	4DEQ%A
NTRK1	P04629	2IFG%A
NTRK3	Q16288	1WWC%A	3V5Q%A
OPRK1	P41145	4DJH%A
OSBPL11	Q9BXB4	2D9X%A
PABPC3	Q9H361	2D9P%A
PAK7	Q9P286	2F57%A
PASK	Q96RG2	1LL8%A	3DLS%A
PCSK9	Q8NBP7	2W2M%A	2XTJ%A	3SQO%A
PDE10A	Q9Y233	2OUN%A	2OUP%A	2OUQ%A	2OUR%A	2OUS%A	2OUU%A	2OUV%A	2OUY%A	2WEY%A	2Y0J%A	2ZMF%A	3SN7%A	3SNI%A	3SNL%A	3UI7%A	3UUO%A	4AEL%A	4DDL%A	4DFF%A
PGLYRP3	Q96LB9	1SK3%A	1SK4%A	1TWQ%A	2APH%A
PIK3CA	P42336	2ENQ%A	2RD0%A	3HHM%A	3HIZ%A
PKN1	Q16512	1URF%A	2RMK%B
PPBP	P02775	1F9P%A	1NAP%A	1TVX%A
PRKCA	P17252	2ELI%A	3IW4%A	4DNL%A
PRKCH	P24723	3TXO%A
PRKCI	P41743	1ZRZ%A	3A8W%A	3A8X%A
PTEN	P60484	1D5R%A
RB1	P06400	1GH6%B	2R7G%A	3POM%A
RBM12	Q9NTZ6	2DNN%A
RET	P07949	2X2U%A
RNASEL	Q05823	1WDY%A
ROR2	Q01974	3ZZW%A
RWDD1	Q9H446	2EBM%A
S1PR1	P21453	3V2W%A	3V2Y%A
SAMSN1	Q9NSI8	2KEA%A
SEC13	P55735	3BG0%A	3BG1%A
SEC23A	Q15436	2NUP%A	2NUT%A	3EFO%A	3EG9%A	3EGD%A	3EGX%A
SI	P14410	3LPO%A	3LPP%A
SLCO2A1	Q92959	3MRR%P
SLIT2	O94813	2V70%A	2V9S%A	2V9T%B
SPTAN1	Q13813	3F31%A	3FB2%A
SUMF2	Q8NBJ7	1Y4J%A
TAF1	P21675	1EQF%A	3AAD%A	3UV4%A	3UV5%A
TBC1D1	Q86TI0	3QYE%A
TBC1D4	O60343	3QYB%A
TBX5	Q99593	2X6U%A	2X6V%A
TEK	Q02763	1FVR%A	2GY5%A	2GY7%B	2OO8%X	2OSC%A	2P4I%A	2WQB%A	3BEA%A	3L8P%A
TF	P02787	1A8E%A	1A8F%A	1B3E%A	1BP5%A	1BTJ%A	1D3K%A	1D4N%A	1DTG%A	1FQE%A	1FQF%A	1JQF%A	1N7W%A	1N7X%A	1N84%A	1OQG%A	1OQH%A	1RYO%A	1SUV%C	2HAU%A	2HAV%A	2O7U%B	2O84%X	3FGS%A	3QYT%A	3S9L%C	3S9M%C	3S9N%C	3SKP%A	3V83%A	3V89%B	3V8X%B	3VE1%B
TLR4	O00206	2Z62%A	2Z63%A	2Z65%A	2Z66%A	3FXI%A	3UL7%A	3UL8%A	3ULA%A
TNIK	Q9UKE5	2X7F%A
TOM1	O60784	1ELK%A
TRIO	O75962	1NTY%A	2NZ8%B
UBQLN3	Q9H347	2DAH%A
ZKSCAN5	Q9Y2L8	2EM5%A
ZNF224	Q9NZL3	2EM8%A	2ENA%A	2EQ4%A
TP53	P04637	1A1U%A	1AIE%A	1C26%A	1GZH%A	1HS5%A	1KZY%A	1OLG%A	1OLH%A	1PES%A	1PET%A	1SAE%A	1SAF%A	1SAK%A	1SAL%A	1TSR%A	1TUP%A	1UOL%A	1YCS%A	2AC0%A	2ADY%A	2AHI%A	2ATA%A	2BIM%A	2BIN%A	2BIO%A	2BIP%A	2BIQ%A	2J0Z%A	2J10%A	2J11%A	2J1W%A	2J1X%A	2J1Y%A	2J1Z%A	2J20%A	2J21%A	2K8F%B	2L14%B	2OCJ%A	2PCX%A	2QVQ%A	2QXA%A	2QXB%A	2QXC%A	2VUK%A	2WGX%A	2X0U%A	2X0V%A
[truncated: 276 more columns]
