# Supplementary material for: Utilizing protein structure to identify non-random somatic mutations
Source: BMC Bioinformatics. 2013 Jun 13;14:190. doi: 10.1186/1471-2105-14-190 (PMC3691676; doi:10.1186/1471-2105-14-190)
Supplement: Additional file 3 — Results Summary. A summary of each structure’s most significant p-value for both iPAC and NMC. [file 1471-2105-14-190-S3.xlsx]

## Sheet: Instructions
Tab:	Purpose:
Name	Shows the name of the protein, uniprot accession number and structure for which a significant result was found.
3D	Shows the name of the protein, uniprot accession number and the most significant p-value found for the structure by iPAC.
Culled	Shows the name of the protein, uniprot accession number and the most significant p-value found for the structure by the NMC algorithm.
Note 1: All three tabs should be used together. First find the name of the structure, and then match the cell reference on the other two tabs to get the p-values.
Note 2: The 11 structures for which iPAC detected clustering but NMC did not do not appear under the NMC tab.

## Sheet: Name
Name	Uniprot	Structure1	Structure2	Structure3	Structure4	Structure5	Structure6	Structure7	Structure8	Structure9	Structure10	Structure11	Structure12	Structure13	Structure14	Structure15	Structure16	Structure17	Structure18	Structure19	Structure20	Structure21	Structure22	Structure23	Structure24	Structure25	Structure26	Structure27	Structure28	Structure29	Structure30	Structure31	Structure32	Structure33	Structure34	Structure35	Structure36	Structure37	Structure38	Structure39	Structure40	Structure41	Structure42	Structure43	Structure44	Structure45	Structure46	Structure47	Structure48
Ties:
AKT1	P31749	1H10	1UNP	1UNQ	1UNR	2UVM	3O96
BRAF	P15056	1UWH	1UWJ	2FB8	3C4C	3C4D	3D4Q	3IDP	3II5	3PPJ	3PPK	3PRF	3PRI	3PSB	3PSD	3Q4C	3Q96	3SKC	3TV4	3TV6	4DBN	4E26	4E4X
HRAS	P01112	121P	1AA9	1AGP	1BKD	1CLU	1CRP	1CRQ	1CRR	1CTQ	1GNP	1GNQ	1GNR	1IAQ	1IOZ	1JAH	1JAI	1K8R	1LF0	1LF5	1LFD	1NVU	1NVV	1NVW	1NVX	1P2S	1P2T	1P2U	1P2V	1PLK	1Q21	1QRA	1RVD	1WQ1	1XCM	1XD2	1XJ0	1ZVQ	1ZW6	221P	2C5L	2CE2	2CL0	2CL6	2CL7	2CLC	2CLD	2EVW	2LCF
IDE	P14735	2G47	2JG4	2WBY	2WC0	2WK3	2YB3	3CWW	3E4A	3E50	3H44	3HGZ	3N56	3N57	3OFI	3QZ2
KRAS	P01116	3GFT	4DSN	4DSO	4DST	4DSU
NRAS	P01111	3CON
PIK3CA	P42336	2RD0	3HHM	3HIZ
TP53	P04637	2YBG	2BIM	4AGN	2QVQ	2BIP	3Q05	1YCS	2XWR	2J1Y	2QXA	2AHI	4AGQ	2X0U	3Q01	2J20	2AC0	2ATA	4AGL	2BIO	2BIN	3D09	2J1W	2QXB	1GZH	3Q06	2PCX	4AGP	3D07	3D08	3IGK	2J1X	3TS8	1TSR	2BIQ	1TUP	3D05	2VUK	3D06	4AGM	2ADY	2QXC	1UOL	2OCJ	2X0W	2WGX	2X0V	2J1Z	3IGL
Wins:
EGFR	P00533	2GS7	2JIV	2RFD	2RFE	3BEL	3GT8	3LZB
EIF2AK2	P19525	2A1A	2A19
HAO1	Q9UJM8	2RDT
PIK3CA	P42336	2ENQ
[truncated: 52 more columns]

## Sheet: 3D
Name	Uniprot	Structure1	Structure2	Structure3	Structure4	Structure5	Structure6	Structure7	Structure8	Structure9	Structure10	Structure11	Structure12	Structure13	Structure14	Structure15	Structure16	Structure17	Structure18	Structure19	Structure20	Structure21	Structure22	Structure23	Structure24	Structure25	Structure26	Structure27	Structure28	Structure29	Structure30	Structure31	Structure32	Structure33	Structure34	Structure35	Structure36	Structure37	Structure38	Structure39	Structure40	Structure41	Structure42	Structure43	Structure44	Structure45	Structure46	Structure47	Structure48
Ties:
AKT1	P31749	0.000254803	0.000154225	0.00024612	0.000259317	0.000250405	1.18e-05
BRAF	P15056	4.8e-130	8.26e-09	1.19e-129	8.33e-08	8.33e-08	3.84e-130	1.99e-06	6.01e-130	6.01e-130	6.01e-130	6.01e-130	3.84e-130	6.01e-130	6.01e-130	7.99e-129	8.23e-08	4.61e-07	3.73e-130	3.29e-129	8.8e-08	2.12e-129	4.1e-129
HRAS	P01112	7.02e-07	1.19e-07	0.00018144	1.41e-07	0.000195303	6.39e-06	6.39e-06	6.39e-06	1.07e-06	1.07e-06	1.07e-06	2.94e-08	1.6e-06	1.17e-06	0.000183646	0.00018144	7.02e-07	6.51e-06	6.51e-06	2.94e-08	1.82e-10	3.08e-08	5.51e-08	7.33e-09	7.02e-07	5.28e-07	5.28e-07	7.02e-07	1.06e-05	5.85e-06	7.02e-07	0.000195303	4.5e-07	1.29e-10	1.77e-07	6.63e-06	1.92e-06	1.95e-06	7.36e-07	0.00018144	6.63e-06	2.55e-06	3.35e-09	1.75e-06	1.18e-06	2.81e-06	4.78e-07	6.51e-06
IDE	P14735	0.00155709	0.000985074	0.00158674	0.00159518	0.000141268	0.00158674	2.2e-05	4.11e-05	0.00156196	0.00158842	0.00052056	0.00159688	0.000805318	0.00114222	0.00159179
KRAS	P01116	6.17e-185	1.69e-56	1.78e-56	1.96e-57	2.81e-56
NRAS	P01111	5.38e-26
PIK3CA	P42336	8.2e-84	3.4e-64	1.42e-64
TP53	P04637	9.8438e-71	1.04253e-73	1.55624e-72	3.00098e-73	5.00039e-70	5.23108e-128	9.8438e-71	1.47696e-73	2.59309e-72	9.81757e-87	2.04565e-79	3.03964e-72	3.03964e-72	7.9285e-81	1.04253e-73	9.89245e-72	2.91385e-79	3.03964e-72	6.61761e-70	6.40107e-82	3.44659e-83	6.01773e-71	5.85409e-86	1.0219e-92	3.4864e-116	2.1484e-72	2.17311e-72	9.8049e-85	1.059e-79	3.99454e-80	3.03964e-72	3.9822e-75	5.62065e-89	2.1008e-84	5.62065e-89	1.06163e-94	4.46216e-86	7.22009e-78	1.18921e-74	1.36694e-71	3.24194e-86	4.94476e-71	3.69837e-86	4.46216e-86	1.55376e-84	5.97782e-72	2.64909e-84	1.78352e-83
Wins:
EGFR	P00533	0.000135422	0.0022192	0.00401034	0.000297753	0.00474904	0.00152812	0.00054002
EIF2AK2	P19525	0.0029399	0.00245221
HAO1	Q9UJM8	0.00795057
PIK3CA	P42336	0.000282058
[truncated: 52 more columns]

## Sheet: NMC 
Name	Uniprot	Structure1	Structure2	Structure3	Structure4	Structure5	Structure6	Structure7	Structure8	Structure9	Structure10	Structure11	Structure12	Structure13	Structure14	Structure15	Structure16	Structure17	Structure18	Structure19	Structure20	Structure21	Structure22	Structure23	Structure24	Structure25	Structure26	Structure27	Structure28	Structure29	Structure30	Structure31	Structure32	Structure33	Structure34	Structure35	Structure36	Structure37	Structure38	Structure39	Structure40	Structure41	Structure42	Structure43	Structure44	Structure45	Structure46	Structure47	Structure48
Ties:
AKT1	P31749	0.000254803	0.000233906	0.00024612	0.000259317	0.000250405	2.46978e-05
BRAF	P15056	4.80159e-130	3.20899e-07	1.18499e-129	6.30276e-08	6.30276e-08	3.83915e-130	4.63553e-08	6.01044e-130	6.01044e-130	6.01044e-130	6.01044e-130	3.83915e-130	6.01044e-130	6.01044e-130	7.98826e-129	1.56088e-07	4.23039e-08	3.84002e-130	3.29258e-129	1.42372e-07	2.12434e-129	4.10416e-129
HRAS	P01112	2.02364e-08	1.74647e-08	0.00018144	2.02364e-08	0.000195303	2.02364e-08	2.02364e-08	2.02364e-08	2.02364e-08	2.02364e-08	2.02364e-08	2.02364e-08	1.74356e-08	5.61202e-10	0.000183646	0.00018144	2.02364e-08	2.08524e-08	2.08524e-08	2.02364e-08	2.08524e-08	2.08524e-08	2.02364e-08	2.08524e-08	2.02364e-08	1.15063e-08	1.15063e-08	2.02364e-08	4.71047e-08	1.74647e-08	2.02364e-08	0.000195303	2.02364e-08	2.08524e-08	2.08524e-08	2.14911e-08	1.77658e-09	1.83124e-09	2.08524e-08	0.00018144	2.14911e-08	2.14911e-08	2.14911e-08	2.14911e-08	2.14911e-08	2.28404e-08	2.14911e-08	2.08524e-08
IDE	P14735	0.00155709	0.00156196	0.00158674	0.00159518	0.00158506	0.00158674	0.00161406	0.00158172	0.00156196	0.00158842	0.00158674	0.00159688	0.00159348	0.00159179	0.00159179
KRAS	P01116	4.38601e-233	1.59523e-56	1.59523e-56	1.59523e-56	2.64909e-56
NRAS	P01111	8.25679e-29
PIK3CA	P42336	8.20037e-84	6.49e-72	1.42092e-72
TP53	P04637	9.8438e-71	4.80303e-76	1.55624e-72	9.56891e-72	5.00039e-70	1.06354e-75	9.8438e-71	7.1704e-72	2.59309e-72	1.45755e-71	9.89245e-72	3.03964e-72	3.03964e-72	1.06354e-75	4.80303e-76	9.89245e-72	1.36694e-71	3.03964e-72	6.61761e-70	2.69491e-69	3.29751e-70	6.01773e-71	5.0641e-71	2.88557e-70	4.46337e-75	2.1484e-72	2.17311e-72	4.36625e-86	1.64531e-69	9.97305e-72	3.03964e-72	1.06354e-75	1.89184e-71	7.14632e-70	1.89184e-71	9.34847e-70	3.03964e-72	3.35182e-69	1.55624e-72	1.36694e-71	3.35295e-71	4.94476e-71	3.64128e-71	3.03964e-72	3.64479e-71	5.97782e-72	5.2372e-71	1.03851e-71
[truncated: 52 more columns]
