# Supplementary material for: Utilizing protein structure to identify non-random somatic mutations
Source: BMC Bioinformatics. 2013 Jun 13;14:190. doi: 10.1186/1471-2105-14-190 (PMC3691676; doi:10.1186/1471-2105-14-190)
Supplement: Additional file 4 — Relevant Sites. A review showing which of the iPAC clusters fall within structurally relevant sites. [file 1471-2105-14-190-S4.xlsx]

## Sheet: Instructions-Summary
Tab	Details
Structural Comparisons	Shows the structure and cluster of the most significant p-value for each of the 11 proteins found to be significant by iPAC.
	3 of the 11 proteins were not found to contain significant clustering by NMC and thus have no information on the right side of the table.
Remaing Tabs	For each protein/cluster combination, a brief review of what relevant structures overlap the cluster is detailed.
	All information was obtained from Uniprot (regions section) unless otherwise noted.
	The uniprot website is linked on each tab.
Summary	Count
Total Significant Proteins Found	11
Protein Clusters that Overlap ATP/GTP Binding Site	4
Protein Clusters that Overlap Proton Acceptor Active Site	2
Protein Clusters that Overlap Other Type of Binding/Interaction Region	2
Protien Clusters that Overlap Kinase Domain	1
Note:
Out of the 11 proteins found to be significant, 9 of them had their most significant cluster fall within a binding/interaction site, proton acceptor active site or a kinase domain.
Out of the 2 remaining proteins of PIK3CA and HAO1, the most significant cluster for PIK3CA overlapped amino acid 1047 which has been shown to cause higher substrate to result turnover (see the PIK3CA tab).
For HAO1, there were only 3 mutations, at amino acids 4, 46 and 334. Amino acids 46-334 were close enough in 3D space to result in a single large cluster.

## Sheet: Structural Comparison
	iPAC			NMC			Notes:
Protein	Structure	P-value	Cluster	Structure	P-value	Cluster
AKT1	3O96	1.18e-05	17-52	3O96	2.46978e-05	17-17
BRAF	3TV4	3.73e-130	600-600	3D4Q/3PRI	3.83915e-130	600-600	2 Structures had the same result under the NMC algorithm
HRAS	4EFL	1.23e-10	12-61	1IOZ	5.61202e-10	12-13
IDE	3CWW	2.2e-05	273-698	2G47	0.00155709	698-698
KRAS	3GFT	6.17e-185	12-12	3GFT	4.38601e-233	12-13
NRAS	3CON	5.38e-26	12-13	3CON	8.25679e-29	12-13
PIK3CA	2RD0	8.2e-84	1047-1047	2RD0	8.20037e-84	1047-1047
TP53	3Q05	5.23108e-128	248-273	3D07	4.36625e-86	245-248
EGFR	2GS7	0.000135422	751-858	-
EIF2AK2	2A19	0.00245221	405-439	-
HAO1	2RDT	0.00795057	46-334	-

## Sheet: HAO1
HAO1
	AA Positions	P-value	Structure
Cluster	46-334	0.00795057	2RDT
Relevant Structure Overlap
AA Positions	Region Description		Note
291-295	FMN Binding
260-260	Proton Acceptor Active Site
Uniprot Source
http://www.uniprot.org/uniprot/Q9UJM8
Note:
Following the convention of Uniprot, "By Similarity" signifies that the result was not based upon experimental findings but found within a
a protein within the same family and within a specific taxonomic range.

## Sheet: EIF2AK2
EIF2AK2
	AA Positions	P-value	Structure
Cluster	405-439	0.00245221	2A19
Relevant Structure Overlap
AA Positions	Region Description		Note
414-414	Proton Acceptor Active Site		By Similarity
Uniprot Source
http://www.uniprot.org/uniprot/P19525
Note:
Following the convention of Uniprot, "By Similarity" signifies that the result was not based upon experimental findings but found within a
a protein within the same family and within a specific taxonomic range.

## Sheet: EGFR
EGFR
	AA Positions	P-value	Structure
Cluster	751-858	0.000135422	2GS7
Relevant Structure Overlap
AA Positions	Region Description
712-979	Protein Kinase Domain
790-791	ATP Nucleotide Binding Region
Uniprot Source
http://www.uniprot.org/uniprot/P00533

## Sheet: TP53
TP53
	AA Positions	P-value	Structure
Cluster	248-273	5.23108e-128	3Q05
Relevant Structure Overlap
AA Positions	Region Description		Note
100-370	Interacts with HIPK1		By Similarity
116-292	Interacts with AXIN1		By Similarity
241-248	Interacts with the 53BP2 SH3 domain
256-294	Interacts with E4F1
Uniprot Source
http://www.uniprot.org/uniprot/P04637
Note:
Following the convention of Uniprot, "By Similarity" signifies that the result was not based upon experimental findings but found within a
a protein within the same family and within a specific taxonomic range.

## Sheet: PIK3CA
PIK3CA
	AA Positions	P-value	Structure
Cluster	1047-1047	8.2e-84	2RD0
Relevant Structure Overlap
AA Positions	Region Description
797-1068	PI3K/PI4K Domain
1047-1047	See Note Below
Uniprot Source
http://www.uniprot.org/uniprot/P42336
Note:
Research suggests that H1047R and H1047L mutations show a larger area in the catalytic cleft between the Kinase-N and Kinase-C Lobes.
This could help ease the entrance of substrates and could yield higher substrate-to-result turnover that is associated with oncogenic behavior.
Finally, these mutants display increased kinase activation loop mobility as compared to wild type proteins.
Note Source:
Mankoo, P. K., Sukumar, S. and Karchin, R. (2009), PIK3CA somatic mutations in breast cancer: Mechanistic insights from Langevin dynamics simulations. Proteins, 75: 499–508. doi: 10.1002/prot.22265

## Sheet: IDE
IDE
	AA Positions	P-value	Structure
Cluster	273-698	2.2e-05	3CWW
Relevant Structure Overlap
AA Positions	Region Description
336-342	Substrate Binding Exosite Region
359-363	Substrate Binding Region
Uniprot Source
http://www.uniprot.org/uniprot/P14735

## Sheet: NRAS
NRAS
	AA Positions	P-value	Structure
Cluster	12-13	5.38e-26	3CON
Relevant Structure Overlap
AA Positions	Region Description
10-17	GTP Nucleotide Binding Region
Uniprot Source
http://www.uniprot.org/uniprot/P01111

## Sheet: BRAF
BRAF
	AA Positions	P-value	Structure
Cluster	600-600	3.73e-130	3TV4
Relevant Structure Overlap
AA Positions	Region Description
457-717	Protein Kinase Domain
Uniprot Source
http://www.uniprot.org/uniprot/P15056

[truncated: 3 more sheets: KRAS, HRAS, AKT1]
