# Supplementary material for: Utilizing protein structure to identify non-random somatic mutations
Source: BMC Bioinformatics. 2013 Jun 13;14:190. doi: 10.1186/1471-2105-14-190 (PMC3691676; doi:10.1186/1471-2105-14-190)
Supplement: Additional file 5 — Performance Validation. In-depth results validating the iPAC results using PolyPhen-2 and CHASM. [file 1471-2105-14-190-S5.xlsx]

## Sheet: Instructions-Summary
Tab	Description
Mutation Level	This tab considers every mutation for each of the 11 proteins that was found to be significant by iPAC. For each mutation, the results from CHASM (via cravat.us) and Polyphen-2 (via http://genetics.bwh.harvard.edu/pph2/) are displayed. A synopsis of which mutations were found in at least one significant cluster are then shown. The most significant mutation for the particular amino acid was used. …
Protein Level	CHASM also provides a composite per gene p-value. We provide the these results for each of the 11 proteins found to be significant.
Notes:	The number of significant digits provided by CHASM and PolyPhen-2 is limited. Thus a p-value of 0, simply means that the mutation at the specific amino acid (or protein) was extremely signficant. Also note that CHASM reports an FDR value in intervals of 5%. Thus a CHASM FDR value of 20% means that the true FDR value is between 15% and 20%. This notational standard will be used in the rest of this…
Summary:
Here we provide a perfomance analysis where we validate iPAC to two popular machine learning algorithms, Polyphen-2 and CHASM. It is important to note however that the machine learning algorithms incorporate a large amount of other information from the training set that is not used by iPAC when developing the rule-set. Thus these algorithms are more apt to be used once there is a significant lite…
Polyphen-2
Source:	Adzhubei IA, Schmidt S, Peshkin L, Ramensky VE, Gerasimova A, Bork P, Kondrashov AS, Sunyaev SR. Nat Methods 7(4):248-249 (2010).
CRAVAT (CHASM)
Source:	Wong WC, Kim D, Carter H, Diekhans M, Ryan M and Karchin R (2011) CHASM and SNVBox: toolkit for detecting biologically important single nucleotide mutations in cancer Bioinformatics. 27(15):2147-8.

## Sheet: Mutation Level-iPACFound
KRAS
	CHASM				Polyphen-2				iPAC Found?		FDR < 20%						Notes
AA	Score	Pvalue	FDR		Prob	Pvalue	FDR		Structure: 3GFT		CHASM	Polyphen-2					"1" signifies a "yes" or "found". "0" or "-" signifies a "no" or "not found."
12	0.002	0	0.05		1	0.00026	0.0109		1		1	1
13	0.016	0	0.05		1	0.00026	0.0109		1		1	1
61	0.018	0	0.05		0.812	0.071	0.103		1		1	1
146	0.048	0	0.05		1	0.00026	0.0109		1		1	1
22	0.084	0	0.05		1	0.00026	0.0109		1		1	1		iPAC Identification Percentage
117	0.1	0	0.05		1	0.00026	0.0109		1		1	1		CHASM	Polyphen-2
23	0.156	0.0002	0.05		0.994	0.0289	0.0537		1		1	1		% Found	% Found
														1	1
TP53
	CHASM				Polyphen-2				iPAC Found?		FDR < 20%
AA	Score	Pvalue	FDR		Prob	Pvalue	FDR		Structure: 3Q05		CHASM	Polyphen-2
163	0	0	0.05		1	0.00026	0.0109		1		1	1
176	0	0	0.05		1	0.00026	0.0109		1		1	1
234	0	0	0.05		0.999	0.00574	0.0192		1		1	1
248	0	0	0.05		1	0.00026	0.0109		1		1	1		iPAC Identification Percentage
275	0	0	0.05		1	0.00026	0.0109		1		1	1		CHASM	Polyphen-2
278	0	0	0.05		1	0.00026	0.0109		1		1	1		% Found	% Found
														1	1
BRAF
	CHASM				Polyphen-2				iPAC Found?		FDR < 20%
AA	Score	Pvalue	FDR		Prob	Pvalue	FDR		Structure: 3TV4		CHASM	Polyphen-2
469	0.01	0	0.05		1	0.00026	0.0109		1		1	1
597	0.012	0	0.05		1	0.00026	0.0109		1		1	1
596	0.022	0	0.05		1	0.00026	0.0109		1		1	1
600	0.022	0	0.05		1	0.00026	0.0109		1		1	1
466	0.024	0	0.05		0.996	0.0222	0.0439		1		1	1
464	0.028	0	0.05		0.999	0.00574	0.0192		1		1	1
581	0.058	0	0.05		1	0.00026	0.0109		1		1	1		iPAC Identification Percentage
601	0.032	0	0.05		0.924	0.0584	0.0892		1		1	1		CHASM	Polyphen-2
671	0.28	0.0026	0.05		0.696	0.0827	0.115		1		1	1		% Found	% Found
														1	1
PIK3CA
	CHASM				Polyphen-2				iPAC Found?		FDR < 20%
AA	Score	Pvalue	FDR		Prob	Pvalue	FDR		Structure: 2RD0		CHASM	Polyphen-2
80	0.56	0.1148	0.55		0.999	0.00574	0.0192		1		0	1
81	0.242	0.0012	0.05		1	0.00026	0.0109		1		1	1
88	0.162	0.0002	0.05		1	0.00026	0.0109		1		1	1
111	0.116	0	0.05		0.999	0.00574	0.0192		1		1	1
118	0.11	0	0.05		0.989	0.0346	0.0608		1		1	1
124	0.096	0	0.05		0.859	0.0667	0.0981		1		1	1
345	0.044	0	0.05		0.00026	0.00018	0.0109		1		1	1
420	0.096	0	0.05		0.997	0.0167	0.0357		1		1	1
453	0.08	0	0.05		0.936	0.0568	0.0876		1		1	1
539	0.07	0	0.05		0.985	0.0375	0.0643		1		1	1
542	0.052	0	0.05		0.995	0.0277	0.0521		1		1	1
545	0.032	0	0.05		0.996	0.0222	0.0439		1		1	1
546	0.034	0	0.05		0.992	0.0314	0.0568		1		1	1
1025	0.01	0.0002	0.05		0.849	0.0674	0.0988		1		1	1
1040	0.184	0	0.05		0	1	0.575		1		1	0
1043	0.038	0	0.05		0.065	0.159	0.187		1		1	1
1047	0.014	0	0.05		0.639	0.0888	0.122		1		1	1
1049	0.05	0	0.05		0.3	0.113	0.145		1		1	1		iPAC Identification Percentage
104	0.254	0.001	0.05		0.996	0.0222	0.0439		1		1	1		CHASM	Polyphen-2
1066	0.124	0	0.05		0.247	0.119	0.15		0		1	1		% Found	% Found		No tertiary information available for this AA for this structure
														1	1
NRAS
	CHASM				Polyphen-2				iPAC Found?		FDR < 20%
AA	Score	Pvalue	FDR		Prob	Pvalue	FDR		Structure: 3CON		CHASM	Polyphen-2
12	0.01	0	0.05		0.675	0.0849	0.118		1		1	1		iPAC Identification Percentage
13	0.02	0	0.05		0.999	0.00574	0.0192		1		1	1		CHASM	Polyphen-2
61	0.048	0	0.05		0.973	0.044	0.0723		0		1	1		% Found	% Found		No tertiary information available for this AA for this structure
														1	1
HRAS
	CHASM				Polyphen-2				iPAC Found?		FDR < 20%
AA	Score	Pvalue	FDR		Prob	Pvalue	FDR		Structure: 4EFL		CHASM	Polyphen-2
61	0.136	0	0.05		0.008	0.239	0.252		1		1	0					No tertiary information available for this AA for structure 1IOZ
12	0.19	0.0002	0.05		0.513	0.0962	0.129		1		1	1		iPAC Identification Percentage
13	0.208	0.0004	0.05		0.286	0.115	0.147		1		1	1		CHASM	Polyphen-2
66	0.35	0.0094	0.15		0.884	0.0642	0.0956		1		1	1		% Found	% Found		No tertiary information available for this AA for structure 1IOZ
														1	1
AKT1
	CHASM				Polyphen-2				iPAC Found?		FDR < 20%
AA	Score	Pvalue	FDR		Prob	Pvalue	FDR		Structure: 3O96		CHASM	Polyphen-2
17	0.146	0.0002	0.05		1	0.00026	0.0109		1		1	1		iPAC Identification Percentage
52	0.28	0.0026	0.05		0.999	0.00574	0.0192		1		1	1		CHASM	Polyphen-2
79	0.372	0.013	0.2		0.996	0.0222	0.0439		1		0	1		% Found	% Found
														1	1
IDE
	CHASM				Polyphen-2				iPAC Found?		FDR < 20%
AA	Score	Pvalue	FDR		Prob	Pvalue	FDR		Structure: 3CWW		CHASM	Polyphen-2		iPAC Identification Percentage
698	0.784	0.6546	0.9		0.087	0.15	0.179		1		0	1		CHASM	Polyphen-2
273	0.822	0.7854	0.95		0.001	0.852	0.514		1		0	0		% Found	% Found
														N/A	1
HAO1
	CHASM				Polyphen-2				iPAC Found?		FDR < 20%
AA	Score	Pvalue	FDR		Prob	Pvalue	FDR		Structure: 2RDT		CHASM	Polyphen-2
46	0.636	0.2274	0.65		0.992	0.0314	0.0568		1		0	1		iPAC Identification Percentage
334	0.686	0.3392	0.75		0.008	0.239	0.252		1		0	0		CHASM	Polyphen-2
4	0.878	0.9404	1		0.987	0.036	0.0626		0		0	1		% Found	% Found
														N/A	1
EGFR
	CHASM				Polyphen-2				iPAC Found?		FDR < 20%
AA	Score	Pvalue	FDR		Prob	Pvalue	FDR		Structure: 2GS7		CHASM	Polyphen-2
289	0.13	0	0.05		0.998	0.0112	0.0274		0		1	1					No tertiary information available for this AA for this structure
719	0.028	0	0.05		1	0.00026	0.0109		1		1	1
751	0.05	0	0.05		0.999	0.00574	0.0192		1		1	1
768	0.03	0	0.05		1	0.00026	0.0109		1		1	1
790	0.03	0	0.05		1	0.00026	0.0109		1		1	1
858	0.022	0	0.05		1	0.00026	0.0109		1		1	1		iPAC Identification Percentage
598	0.226	0.0006	0.05		0.999	0.00574	0.0192		0		1	1		CHASM	Polyphen-2		No tertiary information available for this AA for this structure
1164	0.182	0.0002	0.05		0.059	0.162	0.189		0		1	1		% Found	% Found		No tertiary information available for this AA for this structure
														1	1
EIF2AK2
	CHASM				Polyphen-2				iPAC Found?		FDR < 20%
AA	Score	Pvalue	FDR		Prob	Pvalue	FDR		Structure: 2A19		CHASM	Polyphen-2
405	0.388	0.0172	0.25		1	0.00026	0.0109		1		0	1
439	0.498	0.0562	0.4		0.993	0.0301	0.0553		1		0	1		iPAC Identification Percentage
428	0.508	0.0644	0.4		0	1	0.575		1		0	0		CHASM	Polyphen-2
2	0.776	0.6268	0.9		0.999	0.00574	0.0192		0		0	1		% Found	% Found		No tertiary information available for this AA for this structure
														N/A	1
														Grand Total
														iPAC Identification Percentage
														CHASM	Polyphen-2
														%Found	%Found
														1	0.982759

## Sheet: Protein Level-iPACFound
	CHASM Score	Composite P-Value	Composite FDR
KRAS	0.002	0	0.05
TP53	0	0	0.05
BRAF	0.01	0	0.05
PIK3CA	0.01	0	0.05
NRAS	0.01	0	0.05
HRAS	0.136	0	0.05
AKT1	0.146	0	0.05
IDE	0.784	0.346827	0.6
HAO1	0.636	0.0725369	0.25
EGFR	0.022	0	0.05
EIF2AK2	0.388	3.82019e-05	0.05
