# Supplementary material for: Utilizing protein structure to identify non-random somatic mutations
Source: BMC Bioinformatics. 2013 Jun 13;14:190. doi: 10.1186/1471-2105-14-190 (PMC3691676; doi:10.1186/1471-2105-14-190)
Supplement: Additional file 6 — Potential Driver Loss. An analysis of whether any potential driver mutations are lost when iPAC finds fewer clusters than NMC. [file 1471-2105-14-190-S6.xlsx]

## Sheet: Summary-Instructions
Instructions
For the HRAS & BRAF tabs, each mutation that was found to be "possibly" or "probably damaging" by PolyPhen-2 was checked if it was found within a significant cluster. Each structure was considered seperately. A "1" in a cell signifies that the mutation was present in at least one cluster for that structure.
Summary										Total Structures	Structures with less Clusters for iPAC compared to NMC
In total, the 86 structures that were found to have less clustering pertained to just 3 of the 11 proteins found to be significant. Broken out by protein: 3 of the 22 BRAF structures analyzed had less clustering, 31 of the 100 HRAS structures analyzed had less clustering and 52 out of the 72 TP53 structures had less clustering (see table at right for a summary). While there were less clusters for…									Protein
									BRAF	22	3	0.136364
									HRAS	100	31	0.31
									TP53	72	52	0.722222
									Total	194	86	0.443299

## Sheet: HRAS
Polyphen-2 Damaging Status:		Possibly	Probably	Possibly	Possibly
Structure	Mutated AA	12	13	61	66	Note
1CRP	iPAC	1	1	1	0
	NMC	1	1	1	1
1CRQ	iPAC	1	1	1	0
	NMC	1	1	1	1
1CRR	iPAC	1	1	1	0
	NMC	1	1	1	1
1GNQ	iPAC	1	1	1	0
	NMC	1	1	1	1
1IAQ	iPAC	1	1	1	0	Tertiary Information for AA 66 not available for this structure
	NMC	1	1	1	0
1LF0	iPAC	1	1	1	0
	NMC	1	1	1	1
1LF5	iPAC	1	1	1	0
	NMC	1	1	1	1
1PLK	iPAC	1	1	1	0
	NMC	1	1	1	1
1Q21	iPAC	1	1	1	0
	NMC	1	1	1	1
1XJ0	iPAC	1	1	1	0
	NMC	1	1	1	1
1ZVQ	iPAC	1	1	0	0	Tertiary Information for AA 61 not available for this structure
	NMC	1	1	0	1
1ZW6	iPAC	1	1	0	0	Tertiary Information for AA 61 not available for this structure
	NMC	1	1	0	0
2CE2	iPAC	1	1	1	0
	NMC	1	1	1	1
2CL0	iPAC	1	1	1	0
	NMC	1	1	1	1
2CL6	iPAC	1	1	1	0
	NMC	1	1	1	1
2CL7	iPAC	1	1	1	0
	NMC	1	1	1	1
2CLC	iPAC	1	1	1	0
	NMC	1	1	1	1
2EVW	iPAC	1	1	1	0
	NMC	1	1	1	1
2LCF	iPAC	1	1	1	0
	NMC	1	1	1	1
2Q21	iPAC	0	0	1	0	Tertiary Information for AA 12 not available for this structure
	NMC	0	0	1	1
2QUZ	iPAC	1	1	1	0
	NMC	1	1	1	1
2RGA	iPAC	1	1	0	0	Tertiary Information for AA 61 not available for this structure
	NMC	1	1	1	1
2RGB	iPAC	1	1	0	0	Tertiary Information for AA 61 not available for this structure
	NMC	1	1	1	1
2RGC	iPAC	1	1	0	0	Tertiary Information for AA 61 not available for this structure
	NMC	1	1	1	1
2RGD	iPAC	1	1	0	0	Tertiary Information for AA 61 not available for this structure
	NMC	1	1	1	1
3K9N	iPAC	1	1	1	0
	NMC	1	1	1	1
3OIU	iPAC	1	1	0	0	Tertiary Information for AA 61 not available for this structure
	NMC	1	1	1	1
4EFN	iPAC	1	1	0	0	Tertiary Information for AA 61 not available for this structure
	NMC	1	1	1	1
4Q21	iPAC	1	1	1	0
	NMC	1	1	1	1
621P	iPAC	1	1	0	0	Tertiary Information for AA 61 not available for this structure
	NMC	1	1	1	1
721P	iPAC	1	1	0	0	Tertiary Information for AA 61 not available for this structure
	NMC	1	1	1	1

## Sheet: BRAF
Polyphen-2 Damaging Status:		Probably	Probably	Probably	Probably	Probably	Probably	Probably	Possibly	Possibly
Structure	Mutated AA	464	466	469	581	596	597	600	601	671
3TV4	iPAC	1	1	1	1	1	1	1	1	1
	NMC	1	1	1	1	1	1	1	1	1
3TV6	iPAC	1	1	1	1	1	1	1	1	1
	NMC	1	1	1	1	1	1	1	1	1
4E4X	iPAC	1	1	1	1	1	1	1	1	1
	NMC	1	1	1	1	1	1	1	1	1
